# Supplementary material for: p53 pulse modulation differentially regulates target gene promoters to regulate cell fate decisions
Source: Mol Syst Biol. 2019 Sep 26;15(9):e8685. doi: 10.15252/msb.20188685 (PMC6761572; doi:10.15252/msb.20188685)
Supplement: Supplementary file 2 — Table EV1 [file MSB-15-e8685-s002.xlsx]

## Sheet: Legend
Table EV1. List of oligonucleotides. Sequence and source information for all oligonucleotides used in this study.

## Sheet: Table EV1
Table EV1.
Oligonucleotides	Source	Identifier
MDM2 promoter – Forward, 5’-TCGGGTCACTAGTGTGAACG-3’	This Study	N/A
MDM2 promoter – Reverse, 5’-CACTGAACACAGCTGGGAAA-3’	This Study	N/A
CDKN1A promoter – Forward, 5’-CCCGGAAGCATGTGACAATC-3’	This Study	N/A
CDKN1A promoter – Reverse, 5’-CAGCACTGTTAGAATGAGCC-3’	This Study	N/A
