# Supplementary material for: p53 pulse modulation differentially regulates target gene promoters to regulate cell fate decisions
Source: Mol Syst Biol. 2019 Sep 26;15(9):e8685. doi: 10.15252/msb.20188685 (PMC6761572; doi:10.15252/msb.20188685)
Supplement: Supplementary file 6 — Movie EV4 [file MSB-15-e8685-s006.zip]

Archive with 3 entries (2 files):
- Movie_EV4/
- Movie_EV4/Movie_EV4.avi
- Movie_EV4/readme.txt
