# Supplementary material for: p53 pulse modulation differentially regulates target gene promoters to regulate cell fate decisions
Source: Mol Syst Biol. 2019 Sep 26;15(9):e8685. doi: 10.15252/msb.20188685 (PMC6761572; doi:10.15252/msb.20188685)
Supplement: Supplementary file 6 — Movie EV4 [file MSB-15-e8685-s006.zip › Movie_EV4/readme.txt]

Movie EV4. Bright field movie of clonal MCF-7 p53-Venus P_CDKN1A-mCherry cells in response to a Nutlin-3 dosing regimen that generates a long duration p53 dynamic response.
