# Supplementary material for: p53 pulse modulation differentially regulates target gene promoters to regulate cell fate decisions
Source: Mol Syst Biol. 2019 Sep 26;15(9):e8685. doi: 10.15252/msb.20188685 (PMC6761572; doi:10.15252/msb.20188685)
Supplement: Supplementary file 7 — Movie EV5 [file MSB-15-e8685-s007.zip]

Archive with 3 entries (2 files):
- Movie_EV5/
- Movie_EV5/Movie_EV5.avi
- Movie_EV5/readme.txt
