# Supplementary material for: p53 pulse modulation differentially regulates target gene promoters to regulate cell fate decisions
Source: Mol Syst Biol. 2019 Sep 26;15(9):e8685. doi: 10.15252/msb.20188685 (PMC6761572; doi:10.15252/msb.20188685)
Supplement: Supplementary file 8 — Movie EV6 [file MSB-15-e8685-s008.zip]

Archive with 3 entries (2 files):
- Movie_EV6/
- Movie_EV6/Movie_EV6.avi
- Movie_EV6/readme.txt
