# Supplementary material for: p53 pulse modulation differentially regulates target gene promoters to regulate cell fate decisions
Source: Mol Syst Biol. 2019 Sep 26;15(9):e8685. doi: 10.15252/msb.20188685 (PMC6761572; doi:10.15252/msb.20188685)
Supplement: Supplementary file 9 — Computer Code EV1 [file MSB-15-e8685-s009.zip]

Archive with 15 entries (13 files):
- MSB_Submission_Computer_Code_EV1/
- MSB_Submission_Computer_Code_EV1/are_cells_responding.m
- MSB_Submission_Computer_Code_EV1/EXAMPLE_movie_data_organization.mat
- MSB_Submission_Computer_Code_EV1/extract_responding_cells.m
- MSB_Submission_Computer_Code_EV1/process_movie_data.m
- MSB_Submission_Computer_Code_EV1/README-MATLAB_Code_information.txt
- MSB_Submission_Computer_Code_EV1/treatment_descriptions.mat
- MSB_Submission_Computer_Code_EV1/Scripts_Needed_to_Process_Movie_Data/
- MSB_Submission_Computer_Code_EV1/Scripts_Needed_to_Process_Movie_Data/EstimateBackground_local.m
- MSB_Submission_Computer_Code_EV1/Scripts_Needed_to_Process_Movie_Data/EstimateBackground_simple.m
- MSB_Submission_Computer_Code_EV1/Scripts_Needed_to_Process_Movie_Data/fast_tiff_read.m
- MSB_Submission_Computer_Code_EV1/Scripts_Needed_to_Process_Movie_Data/get_ImageJ_coordinates_from_directory.m
- MSB_Submission_Computer_Code_EV1/Scripts_Needed_to_Process_Movie_Data/get_ImageJ_coordinates_from_file.m
- MSB_Submission_Computer_Code_EV1/Scripts_Needed_to_Process_Movie_Data/measure_ImageJ_positions_directory.m
- MSB_Submission_Computer_Code_EV1/Scripts_Needed_to_Process_Movie_Data/measure_ImageJ_positions_image.m
