# Supplementary material for: p53 pulse modulation differentially regulates target gene promoters to regulate cell fate decisions
Source: Mol Syst Biol. 2019 Sep 26;15(9):e8685. doi: 10.15252/msb.20188685 (PMC6761572; doi:10.15252/msb.20188685)
Supplement: Supplementary file 9 — Computer Code EV1 [file MSB-15-e8685-s009.zip › MSB_Submission_Computer_Code_EV1/are_cells_responding.m]

% This is a little game to determine, based on user judgment, whether
% particular cells are responding to Nutlin treatment.

function are_cells_responding(channel,delay)
    data_filename = ['data_cells_responding_' channel '.mat'];

    % First, load any data we already have about whether cells are
    % responding.
    data = load('raw_measurements.mat');
    treatments = load('treatment_descriptions.mat');
    if exist(data_filename,'file')
        cell_response_data = load(data_filename);
    else
        cell_response_data.responding = cell(size(data.raw_measurements));
    end
    
    % Go through cell_response_data.responding and find the first
    % promoter/treatment combination for which we have not classified
    % responses.
    pp = 0;
    rr = 0;
    for p = 1:length(data.promoter_list)
        for r = 1:length(data.treatment_list)
            if isempty(cell_response_data.responding{p,r})
                pp = p;
                rr = r;
                break;
            end
        end
        if pp ~= 0
            break
        end
    end
    
    measurements_of_interest = data.raw_measurements{pp,rr}(:,strcmpi(data.channel_list,channel));
    measurements_of_interest = cell2mat(measurements_of_interest);
    f = figure;
    judgments = NaN(size(measurements_of_interest,1),1);
    for i = 1:size(measurements_of_interest,1)
        clf;
        set(gca,'Layer','top');
        box on;
        hold on;
        plot(data.times,measurements_of_interest,'Color',[0.8 0.8 0.8]);
        plot(data.times,measurements_of_interest(i,:),'Color',[1 0 0]);
        xlim([min(data.times),max(data.times)]);
        
        % Plot areas for the times that Nutlin is on.
        ymax = max(get(gca,'YLim'));
        on_times = treatments.nutlin_on_times{rr};
        off_times = treatments.nutlin_off_times{rr};
        for j = 1:length(on_times)
            h = area([on_times(j) off_times(j)]+delay,[ymax ymax],'FaceColor',[0.9 0.9 1],'EdgeColor','none');
            uistack(h,'bottom');
        end
        
        xlabel('Time after Nutlin treatment (h)');
        title([data.treatment_list{rr} ': is this cell responding? Indicate up/down (' num2str(i) '/' num2str(size(measurements_of_interest,1)) ')'], ...
            'Interpreter','none');
        
        k = 0;
        n = 0;
        % 30 = up arrow; 31 = down arrow
        while(k ~= 1 || (n ~= 30 && n ~= 31))
            k = waitforbuttonpress;
            n = uint8(f.CurrentCharacter);
        end
        judgments(i) = n;
    end
    is_responding_cell = (judgments == 30);
    cell_response_data.responding{pp,rr} = is_responding_cell; %#ok<STRNU>
    save(data_filename,'-struct','cell_response_data');
    close(f);
    disp('Game over; judgments saved');
end
