# Supplementary material for: p53 pulse modulation differentially regulates target gene promoters to regulate cell fate decisions
Source: Mol Syst Biol. 2019 Sep 26;15(9):e8685. doi: 10.15252/msb.20188685 (PMC6761572; doi:10.15252/msb.20188685)
Supplement: Supplementary file 9 — Computer Code EV1 [file MSB-15-e8685-s009.zip › MSB_Submission_Computer_Code_EV1/extract_responding_cells.m]

% Given:
% (1) a file of raw measurements
% (2) an annotation as to which of those measurements represent cells
% responding
% (3) an output filename
% pick out the raw measurements annotated as responding, and save the data
% to the output file.

function extract_responding_cells(raw_measurements_file,responding_data_file,output_file)
    raw_measurements = load(raw_measurements_file);
    responding_data = load(responding_data_file);
    
    output_data = raw_measurements;
    for p = 1:length(output_data.promoter_list)
        for r = 1:length(output_data.treatment_list)
            output_data.raw_measurements{p,r} = output_data.raw_measurements{p,r}(responding_data.responding{p,r},:);
        end
    end
    save(output_file,'-struct','output_data');
end
