# Supplementary material for: p53 pulse modulation differentially regulates target gene promoters to regulate cell fate decisions
Source: Mol Syst Biol. 2019 Sep 26;15(9):e8685. doi: 10.15252/msb.20188685 (PMC6761572; doi:10.15252/msb.20188685)
Supplement: Supplementary file 9 — Computer Code EV1 [file MSB-15-e8685-s009.zip › MSB_Submission_Computer_Code_EV1/process_movie_data.m]

% Precondition: accurate information about microscope movies is in
% movie_data_organization.mat. This includes a list of treatment/promoter
% pairs along with directories in which to find movie files and the
% microscope positions corresponding to each promoter in a given movie.
% Also, these directories need to be organized, with TIFF image stacks in
% the Stacks subdirectory and log files in the Logs subdirectory. These
% should be generated according to standard protocol for processing
% microscope movies and circling cells.
%
% Postcondition: MAT-file raw_measurements.mat contains variables
% raw_measurements (described in comments below) along with promoter_list,
% treatment_list, channel_list, and times. The latter four variables
% correspond to indices of raw_measurements.

% Read information about how movie data is organized. For each set of movie
% data, process the log files and the TIFF files in a consistent way to get
% timecourses of RFP and YFP signals.
movie_info = load('movie_data_organization.mat');
parent_directory = '..';

% We're going to create the following data structure:
% raw_measurements is an n_promoters x n_treatments cell array: raw_measurements{p,r}
% each element of which is an n_cells x n_channels cell array: raw_measurements{p,r}{c,n}
% each element of which is a 1 x n_times vector: raw_measurements{p,r}{c,n}(t)

promoter_list = unique(movie_info.promoter);
treatment_list = unique(movie_info.treatment);
channel_list = {'RFP','YFP'};
times = 0:1/3:24;
n_promoters = length(promoter_list);
n_treatments = length(treatment_list);
n_channels = length(channel_list);
raw_measurements = cell(n_promoters,n_treatments);
positions = cell(n_promoters,n_treatments);
cell_ids = cell(n_promoters,n_treatments);

% The most efficient way to do this is to process each directory
% referenced in the movie data organization file, then put the information
% from that directory in its appropriate place.
directory_list = unique(movie_info.directory);
for d = 1:length(directory_list)
    data_directory = directory_list{d};
    logs_directory = fullfile(parent_directory,data_directory,'Logs');
    stacks_directory = fullfile(parent_directory,data_directory,'Stacks');
    movie_directory = fullfile(parent_directory,data_directory,'Movies');
    
    % Identify all the promoter/treatment combinations in this directory.
    is_this_directory = strcmpi(movie_info.directory,data_directory);
    promoters_this_dir = movie_info.promoter(is_this_directory);
    treatments_this_dir = movie_info.treatment(is_this_directory);
    start_pos_this_dir = movie_info.start_pos(is_this_directory);
    end_pos_this_dir = movie_info.end_pos(is_this_directory);
    
    % Which positions are we interested in?
    positions_of_interest = [];
    for pr = 1:length(promoters_this_dir)
        positions_of_interest = union(positions_of_interest, start_pos_this_dir(pr):end_pos_this_dir(pr));
    end
    
    % Call a common routine from microscope_dev to read all the log files.
    [imageJ_coordinate_data, log_file_names, data_column_names, interpolate] = get_ImageJ_coordinates_from_directory(logs_directory);
    % Though we just read all the log files in the directory (the code
    % already did this, so it's easier that way, and it runs pretty fast)
    % we aren't necessarily interested in all of them. Identify the ones
    % we're interested as having positions that match positions of
    % interest.
    pos_numeric = NaN(size(log_file_names));
    for i = 1:length(log_file_names)
        % Match the position part of the filename
        tokenNames = regexp(log_file_names{i},'^Pos(?<pos>\d+)-(?<cellid>\S+).txt$','names');
        if isempty(tokenNames)
            error([log_file_names{i} ' is named something irregular. ImageJ log files should be named PosNN-cell.txt.']);
        end
        pos_numeric(i) = str2double(tokenNames.pos);
    end
    to_investigate = ismember(pos_numeric,positions_of_interest);
    % Now make measurements from the image stacks based on the log files of
    % interest.
    [out, position, cell_id] = measure_ImageJ_positions_directory(stacks_directory, ...
        imageJ_coordinate_data(to_investigate,:), log_file_names(to_investigate), ...
        data_column_names, interpolate(to_investigate), channel_list, ...
        'MakeMovies',true,'MovieDirectory',movie_directory);
    
    % Convert positions from strings to numeric data
    position_numeric = NaN(size(position));
    for i = 1:length(position)
        tokenNames = regexp(position{i},'^Pos(?<pos>\d+)$','names');
        position_numeric(i) = str2double(tokenNames.pos);
    end
    
    % For each promoter/treatment combo in this directory:
    for pr = 1:length(promoters_this_dir)
        % Index of this promoter within list of all promoters.
        p = strcmpi(promoter_list, promoters_this_dir{pr});
        % Index of this treatment within list of all treatments.
        r = strcmpi(treatment_list, treatments_this_dir{pr});
        
        pr_start_position = start_pos_this_dir(pr);
        pr_end_position = end_pos_this_dir(pr);
        is_this_promoter = (position_numeric >= pr_start_position) & (position_numeric <= pr_end_position);
        out_this_promoter = out(is_this_promoter,:,:);
        n_cells = sum(is_this_promoter);
        
        % If you want to add the capability to add cells from a second
        % experiment to cells from a first experiment with a given
        % treatment and promoter, then count how many cells are already in
        % raw_measurements{p,r}, then modify c = 1:n_cells to start from
        % cells_already_there+1 and go to cells_already_there+n_cells.
%         if ~isempty(raw_measurements{p,r})
%             cells_already_there = size(raw_measurements{p,r},1);
%         else
%             cells_already_there = 0;
%         end
%         for c = (cells_already_there+1):(cells_already_there+n_cells) ...
        
        for c = 1:n_cells
            for n = 1:n_channels
                % Beware: if you have a second directory that has the same
                % promoter/treatment combo, the information from that
                % second directory will replace that from the first
                % directory. If this is unacceptable behavior, this code
                % will need to be rewritten.
                raw_measurements{p,r}{c,n} = out_this_promoter(c,:,n);
            end
        end
        
        % For each cell, also include enough information to go back and
        % identify the image stack it came from. That would be the position
        % and cell ID.
        positions{p,r} = position(is_this_promoter);
        cell_ids{p,r} = cell_id(is_this_promoter);
    end
end

save raw_measurements.mat raw_measurements promoter_list treatment_list channel_list times positions cell_ids;
