# Supplementary material for: p53 pulse modulation differentially regulates target gene promoters to regulate cell fate decisions
Source: Mol Syst Biol. 2019 Sep 26;15(9):e8685. doi: 10.15252/msb.20188685 (PMC6761572; doi:10.15252/msb.20188685)
Supplement: Supplementary file 9 — Computer Code EV1 [file MSB-15-e8685-s009.zip › MSB_Submission_Computer_Code_EV1/README-MATLAB_Code_information.txt]

Matlab Code General Information

This folder includes the following files/folders:

1. process_movie_data.mat - This code takes accurate information about microscope movies that is in movie_data_organization.mat and generates a MAT-file raw_measurements.mat 
   that contains raw_measurements (see information on data structure below) along with promoter_list, treatment_list, channel_list, and times. 
   The latter four variables correspond to indices of raw_measurements.  

   raw_measurements data structure:
   raw_measurements is an n_promoters x n_treatments cell array: raw_measurements{p,r}
   each element of which is an n_cells x n_channels cell array: raw_measurements{p,r}{c,n}
   each element of which is a 1 x n_times vector: raw_measurements{p,r}{c,n}(t)

2. EXAMPLE_movie_data_organization.mat - includes a list of treatment/promoter pairs along with directories in which to find movie files and the
   microscope positions corresponding to each promoter in a given movie. Also, these directories need to be organized, with TIFF image stacks in
   the Stacks subdirectory and log files in the Logs subdirectory. These should be generated according to standard protocol for processing microscope 
   movies and circling cells in ImageJ. Each position log file (e.g., Pos01-01.txt) generated using ImageJ should include the following measurements: 
   Area, Mean gray value, Min & Max gray value, Centroid, Center of mass, Perimeter, Fit ellipse, Feret's diameter, Intergrated density, and Median.

3. Scripts Needed to Process Movie Data Folder -  includes multiple scripts necessary for getting ImageJ coordinates from directory, measuring ImageJ coordinates, 
   and estimating the background. It must be added to path or included in same directory when running the process movie data script. Specifically, the folder
   includes the following scripts:
   
   a. EstimateBackground_local.mat - Divides an image into equally-sized rectangular sections and estimate the background in each section.
   b. EstimateBackground_simple.mat - Fits three Gaussians to the histogram of pixel values and determines the first peak as background level.
   c. fast_tiff_read.mat - Reads a TIFF file from disk into memory.
   d. get_ImageJ_coordinates_from_directory.mat - Imports data from all ImageJ log files in a directory.
   e. get_ImageJ_coordinates_from_file.mat - Imports data from an ImageJ log file.
   f. measure_ImageJ_positions_directory.mat - Measures mean fluorescence intensities of cells by analyzing multi-frame TIFF files at positions determined in ImageJ.
   g. measure_ImageJ_positions_image.mat - Measures mean fluorescence intensity of a single cell over time by analyzing a multi-frame TIFF file at positions determined in ImageJ.
   
4. are_cells_responding.mat -This code determines, based on user judgment, whether particular cells are responding to Nutlin treatment. This code generates a 
   data_cells_responding.mat file.

5. treatment_descriptions.mat - this data file provides information on nutlin on times, nutlin off times, and nutlin concentrations for each p53 pulse moduatlion. 
   It must be in the same directory in order to run are_cells_responding.mat.

6. extract_responding_cells.mat - Picks out the raw measurements annotated as responding based on data_cells_responding.mat file and saves the data to a specified output file.


Please see commented out sections of individual MATLAB scripts for more details to understand the code.
