# Supplementary material for: p53 pulse modulation differentially regulates target gene promoters to regulate cell fate decisions
Source: Mol Syst Biol. 2019 Sep 26;15(9):e8685. doi: 10.15252/msb.20188685 (PMC6761572; doi:10.15252/msb.20188685)
Supplement: Supplementary file 9 — Computer Code EV1 [file MSB-15-e8685-s009.zip › MSB_Submission_Computer_Code_EV1/Scripts_Needed_to_Process_Movie_Data/EstimateBackground_local.m]

% Divide an image into equally-sized rectangular sections and estimate the
% background in each section.
%
% Usage: bg = EstimateBackground_local(image, bg_estimation_fcn, x_sections, y_sections)
% Inputs:
% - image is a matrix representing an image
% - bg_estimation_fcn is a handle to a function to estimate the background
%   in each section
% - x-sections is the number of sections in the x-direction
% - y-sections is the number of sections in the y-direction
% Output:
% - bg is a matrix the same size as image with the background value in each
%   section

function bg = EstimateBackground_local(image, bg_estimation_fcn, x_sections, y_sections)
    [x_size, y_size] = size(image);
    bg = zeros(size(image),'uint16');
    
    x_end_indices = round(linspace(0,x_size,x_sections+1));
    x_start_indices = x_end_indices + 1;
    x_start_indices = x_start_indices(1:end-1);
    x_end_indices = x_end_indices(2:end);
    
    y_end_indices = round(linspace(0,y_size,y_sections+1));
    y_start_indices = y_end_indices + 1;
    y_start_indices = y_start_indices(1:end-1);
    y_end_indices = y_end_indices(2:end);
    
    for i = 1:x_sections
        for j = 1:y_sections
            bg_local = bg_estimation_fcn(image(x_start_indices(i):x_end_indices(i), y_start_indices(j):y_end_indices(j)));
            bg(x_start_indices(i):x_end_indices(i), y_start_indices(j):y_end_indices(j)) = bg_local;
        end
    end
end
