# Supplementary material for: p53 pulse modulation differentially regulates target gene promoters to regulate cell fate decisions
Source: Mol Syst Biol. 2019 Sep 26;15(9):e8685. doi: 10.15252/msb.20188685 (PMC6761572; doi:10.15252/msb.20188685)
Supplement: Supplementary file 9 — Computer Code EV1 [file MSB-15-e8685-s009.zip › MSB_Submission_Computer_Code_EV1/Scripts_Needed_to_Process_Movie_Data/EstimateBackground_simple.m]

% Fit three Gaussians to the histogram of pixel values and determines the
% first peak as background level.
%
% The main problem with the original EstimateBackground function, which fit
% three Gaussians to the histograms of pixel values, was that it was really
% slow. Here we speed up the process by simply choosing the background as
% the highest peak in the histogram.

function bg = EstimateBackground_simple(image)
    % Find a histogram of pixel values
    max_intensity = max(max(image));
    bins = 0:1:max_intensity;
    N = histcounts(image,bins);
    
    % Lop off the largest element of the histogram; this represents the
    % saturation value and can throw things off. Unless the *entire* image
    % is saturated, the saturation value is not the background.
    N = N(1:end-1);
    % Smooth the histogram
    N_smooth = conv(N,[0.1 0.2 0.4 0.2 0.1],'valid');
    N_smooth = [N(1:2), N_smooth, N(end-1:end)];
    
    % Find the background as the location on the histogram of the highest
    % peak.
    [~, bg] = max(N_smooth);
    bg = uint16(bg);
end
