# Supplementary material for: p53 pulse modulation differentially regulates target gene promoters to regulate cell fate decisions
Source: Mol Syst Biol. 2019 Sep 26;15(9):e8685. doi: 10.15252/msb.20188685 (PMC6761572; doi:10.15252/msb.20188685)
Supplement: Supplementary file 9 — Computer Code EV1 [file MSB-15-e8685-s009.zip › MSB_Submission_Computer_Code_EV1/Scripts_Needed_to_Process_Movie_Data/fast_tiff_read.m]

% Reads a TIFF file from disk into memory.
%
% Usage: stack = fast_tiff_read(file)
% - file is the absolute or relative path to a TIFF file
%
% Outputs:
% - stack is a structure array. Each element of the structure array has a
%   single field ('data') which contains an image from the stack.
%
% This function replaces tiffread, tiffread2, and my_tiffread2 - it outputs
% the same format but runs a lot faster.

function stack = fast_tiff_read(file)
    image_info = imfinfo(file);
    mImage = image_info(1).Width;
    nImage = image_info(1).Height;
    n_images = length(image_info);
    % Preallocate memory for images
    %stack = zeros(nImage,mImage,NumberImages,'uint16');
    each_image = zeros(nImage,mImage,'uint16');
    stack = struct('data', repmat({each_image},1,n_images));

    t = Tiff(file, 'r');
    for i = 1:n_images
       t.setDirectory(i);
       %stack(:,:,i) = t.read();
       stack(i).data = t.read();
    end
    t.close();
end
