# Supplementary material for: p53 pulse modulation differentially regulates target gene promoters to regulate cell fate decisions
Source: Mol Syst Biol. 2019 Sep 26;15(9):e8685. doi: 10.15252/msb.20188685 (PMC6761572; doi:10.15252/msb.20188685)
Supplement: Supplementary file 9 — Computer Code EV1 [file MSB-15-e8685-s009.zip › MSB_Submission_Computer_Code_EV1/Scripts_Needed_to_Process_Movie_Data/get_ImageJ_coordinates_from_directory.m]

% Import data from all ImageJ log files in a directory.
%
% Usage: get_ImageJ_coordinates_from_directory(directory, options)
% - directory is the absolute or relative path to a directory containing
%   ImageJ log files. These log files must be in the standard tab-delimited
%   format that ImageJ saves.
% - options can be any of the following name/value pairs:
%     - 'UseColumns': cell array of strings (case sensitive) specifying
%       which columns of data to read. Default behavior is to read all
%       available columns.
%     - 'FilePrefix': string (case insensitive) specifying the prefix
%       required on ImageJ log files to read. Default is 'Pos'.
%     - 'FileExtension': string (case insensitive) specifying the extension
%       required on ImageJ log files to read, including the starting '.'
%       Default is '.txt'.
%
% Outputs:
% - data is an n_cells x n_columns cell array, each element of which is a
%   column of data from a particular log file. Each column of data is
%   either an n_frames x 1 cell array of strings or an n_frames x 1 vector
%   of doubles, depending on the data type.
% - log_file_names is an n_cells x 1 cell array of strings identifying the
%   log files imported in order.
% - column_names is a 1 x n_columns cell array identifying the columns of
%   data imported in order from each log file.
% - interpolate is an n_cells x 1 cell array, each element of which is an
%   n_frames x 1 logical vector that identifies which frames are missing in
%   the corresponding log file and will require interpolation.

function [data, log_file_names, column_names, interpolate] = get_ImageJ_coordinates_from_directory(directory, varargin)
    % Make sure the variable inputs to this function are valid. If
    % FilePrefix or FileExtension is specified, they must be strings.
    p = inputParser;
    addParameter(p, 'FilePrefix', 'Pos', @ischar);
    addParameter(p, 'FileExtension', '.txt', @ischar);
    p.KeepUnmatched = true;
    parse(p,varargin{:});
    required_file_prefix = p.Results.FilePrefix;
    required_file_extension = p.Results.FileExtension;

    % Read all file names and subdirectories in the directory
    disp(['Working directory: ' directory]);
    full_filenames = sort(cell(java.io.File(directory).list));
    
    % Identify ImageJ log files to import as files in the given directory
    % that begin with the required file prefix and have the required file
    % extension.
    log_files = [];
    for i = 1:length(full_filenames)
        [~, this_filename, this_extension] = fileparts(full_filenames{i});
        if length(full_filenames{i}) > 3 && (length(this_filename) >= 3) && strcmpi(this_filename(1:3), required_file_prefix) && strcmpi(this_extension, required_file_extension)
            log_files = [log_files; i]; %#ok<AGROW>
        end
    end
    if isempty(log_files)
        error('No ImageJ log files found in this directory.');
    end
    
    % Import the data from each ImageJ log file.
    data_columns = cell(size(log_files));
    column_names_each = cell(size(log_files));
    frame = cell(size(log_files));
    log_file_names = cell(size(log_files));
    max_frames = 0;
    for i = 1:length(log_files)
        this_file = full_filenames{log_files(i)};
        disp(['Importing data from ' this_file]);
        [data_columns{i}, column_names_each{i}, frame{i}] = get_ImageJ_coordinates_from_file(fullfile(directory, this_file), varargin{:});
        log_file_names{i} = this_file;
        
        % Make sure this data has the same set of columns in the same order
        % as that from the first log file imported. Throw an error if not.
        if ~all(strcmp(column_names_each{i}, column_names_each{1}))
            error([this_file ': data does not have the same set of columns in the same order as previous log files. You can fix this by specifying the UseColumns property.']);
        end
        
        % Find the maximum frame in any of the log files
        max_frames = max(max_frames, max(frame{i}));
    end
    all_frames = (1:max_frames)';
    column_names = column_names_each{1};
    
    % Identify missing frames, flag them for interpolation, and fill them
    % with NaNs.
    data = cell(length(log_files),length(column_names));
    interpolate = cell(size(log_files));
    % For each ImageJ log file and each frame, determine whether there is a
    % measurement from that frame. If so, transfer the appropriate
    % measurement to data; if not, leave the frame blank (for string
    % columns) or NaN (for double columns).
    for i = 1:length(log_files)
        log_file_has_measurement = ismember(all_frames, frame{i});
        for c = 1:length(column_names)
            if isfloat(data_columns{i}{c}(1))
                data{i,c} = NaN(size(log_file_has_measurement));
                data{i,c}(log_file_has_measurement) = data_columns{i}{c};
            else
                data{i,c} = cell(size(log_file_has_measurement));
                data{i,c}(log_file_has_measurement) = data_columns{i}{c};
            end
        end
        
        % % Interpolate every frame that has no measurement and falls between
        % % the first and last frames with measurements.
        % first_frame_with_measurement = find(log_file_has_measurement,1,'first');
        % last_frame_with_measurement = find(log_file_has_measurement,1,'last');
        % can_interpolate = false(size(log_file_has_measurement));
        % can_interpolate(first_frame_with_measurement:last_frame_with_measurement) = true;
        % interpolate{i} = ~log_file_has_measurement & can_interpolate;
        % NEW: interpolate every frame that has no measurement. For frames
        % before the first frame with a measurement or after the last frame
        % with a measurement, the correct way to "interpolate" is to simply
        % copy the first or last value, respectively.
        interpolate{i} = ~log_file_has_measurement;
    end
end
