# Supplementary material for: p53 pulse modulation differentially regulates target gene promoters to regulate cell fate decisions
Source: Mol Syst Biol. 2019 Sep 26;15(9):e8685. doi: 10.15252/msb.20188685 (PMC6761572; doi:10.15252/msb.20188685)
Supplement: Supplementary file 9 — Computer Code EV1 [file MSB-15-e8685-s009.zip › MSB_Submission_Computer_Code_EV1/Scripts_Needed_to_Process_Movie_Data/get_ImageJ_coordinates_from_file.m]

% Import data from an ImageJ log file.
%
% Usage: get_ImageJ_coordinates_from_file(file, options)
% - file is the absolute or relative path to the ImageJ log file. This log
%   file must be in the standard tab-delimited format that ImageJ saves.
% - options can be any of the following name/value pairs:
%     - 'UseColumns': cell array of strings (case sensitive) specifying
%       which columns of data to read. Default behavior is to read all
%       available columns.
%
% Outputs:
% - data_columns is a 1 x n_columns cell array, each element of which is a
%   column of data from file. Each column of data is either an n_frames x 1
%   cell array of strings or an n_frames x 1 vector of doubles, depending
%   on the data type detected.
% - column_names is a 1 x n_columns cell array, each element of which is a
%   string identifying the name of the corresponding data column.
% - frame is an n_frames x 1 vector of doubles identifying the frame from
%   which each set of measurements was made.

function [data_columns, column_names, frame] = get_ImageJ_coordinates_from_file(file, varargin)
    % Open the ImageJ log file and read in the first two lines
    fid = fopen(file);
    header_data = textscan(fid, '%s', 2, 'Delimiter', '\n', 'Whitespace', '');
    % Scan the first line to find column names
    columns_in_file = strsplit(header_data{1}{1},'\t','CollapseDelimiters',false);
    nonempty_columns_in_file = columns_in_file(~cellfun(@(x) isempty(strtrim(x)), columns_in_file));
    
    % Make sure the variable inputs to this function are valid. If
    % UseColumns is specified, the columns specified must be found in the
    % ImageJ log file. If it is not specified, use all available columns.
    p = inputParser;
    addParameter(p, 'UseColumns', nonempty_columns_in_file, @(x) all(ismember(x,nonempty_columns_in_file)));
    p.KeepUnmatched = true;
    parse(p,varargin{:});
    column_names = p.Results.UseColumns(:)';
    
    % Scan the second line to determine column data types. Based on these
    % data types, construct a format spec to read in data.
    first_line_data = strsplit(header_data{1}{2},'\t','CollapseDelimiters',false);
    is_numeric_field = cellfun(@(x) all(ismember(x, '0123456789+-.eEdD')), first_line_data);
    data_type(is_numeric_field) = {'%f'};
    data_type(~is_numeric_field) = {'%s'};
    format_spec = strjoin(data_type, ' ');

    % Now import all the data from the ImageJ log file, removing repeated
    % measurements.
    frewind(fid);
    all_data_columns = textscan(fid, format_spec, 'Delimiter', '\t', 'HeaderLines', 1);
    fclose(fid);
    
    % Store specified columns of data
    [~, column_indices] = ismember(column_names, columns_in_file);
    data_columns = all_data_columns(column_indices);

    % For each measurement in the file, determine the frame from which
    % it was measured.
    is_label_column = strcmpi(columns_in_file,'Label');
    tokenNames = regexp(all_data_columns{is_label_column},':(?<frame>\d+)$','names');
    frame = cellfun(@(x) str2double(x.frame), tokenNames);

    % If more than one measurement was made from the same frame, flag
    % all but the last of the measurements from that frame for removal.
    is_repeated_measurement = false(size(frame));
    for f = 1:(length(frame) - 1)
        is_repeated_measurement(f) = ismember(frame(f),frame((f+1):end));
    end
    if any(is_repeated_measurement)
        disp([file ': multiple measurements of frame(s) ' strjoin(cellfun(@num2str, num2cell(unique(frame(is_repeated_measurement))), 'UniformOutput', false)', ', ')]);
    end

    % Delete repeated measurements from each data column and from the
    % list of frames.
    for k = 1:length(data_columns)
        data_columns{k}(is_repeated_measurement) = [];
    end
    frame(is_repeated_measurement) = [];
end
