# Supplementary material for: p53 pulse modulation differentially regulates target gene promoters to regulate cell fate decisions
Source: Mol Syst Biol. 2019 Sep 26;15(9):e8685. doi: 10.15252/msb.20188685 (PMC6761572; doi:10.15252/msb.20188685)
Supplement: Supplementary file 9 — Computer Code EV1 [file MSB-15-e8685-s009.zip › MSB_Submission_Computer_Code_EV1/Scripts_Needed_to_Process_Movie_Data/measure_ImageJ_positions_directory.m]

% Measure mean fluorescence intensities of cells by analyzing multi-frame
% TIFF files at positions determined in ImageJ.
%
% Usage: [out, position, cell_id] = measure_ImageJ_positions_directory(directory, 
%   imageJ_coordinate_data, log_file_names, data_column_names, interpolate,
%   channels, options)
%
% - directory is the absolute or relative path to a directory containing
%   multi-frame TIFF files with successive images taken at a particular
%   microscope position.
% - imageJ_coordinate_data is an n_cells x n_columns cell array, each
%   element of which is a column of data from a particular log file. Each
%   column of data is either an n_frames x 1 cell array of strings or an
%   n_frames x 1 vector of doubles, depending on the data type.
% - log_file_names is an n_cells x 1 cell array of strings identifying
%   the log files imported in order.
% - data_column_names is a 1 x n_columns cell array identifying the columns
%   of data imported in order from each log file.
% - interpolate is an n_cells x 1 cell array, each element of which is
%   an n_frames x 1 logical vector that identifies which frames are missing
%   in the corresponding log file and will require interpolation.
% - channels is a 1 x n_channels cell array of strings (case sensitive)
%   specifying which microscope channels to analyze.
% - options can be any of the following name/value pairs:
%     - 'MakeMovies': logical value specifying whether to save microscope
%       movies as AVI files. Default is false.
%
% Outputs:
% - out is an n_cells x n_frames x n_channels matrix containing the
%   measurement made from each cell in each frame in each microscope
%   channel.
% - position is an n_cells x 1 cell array of strings identifying the
%   microscope position from each log file.
% - cell_id is an n_cells x 1 cell array of strings identifying the cell
%   number from each log file.
%
% TO DO: proper background subtraction.

function [out, position, cell_id] = measure_ImageJ_positions_directory(directory, imageJ_coordinate_data, log_file_names, data_column_names, interpolate,channels, varargin)
    % Initialize the output array, which is indexed (cell, frame, channel)
    n_frames = length(imageJ_coordinate_data{1,1});
    out = zeros(length(log_file_names), n_frames, length(channels));

    % Looping through all cell logs
    current_position = '';
    position = cell(size(log_file_names));
    cell_id = cell(size(log_file_names));
    for i = 1:length(log_file_names)
        % Determine the position (i.e. image stack) this tracked cell is
        % derived from. ImageJ log files should be named position-cell.txt.
        tokenNames = regexp(log_file_names{i},'^(?<pos>\S+)-(?<cellid>\S+).txt$','names');
        if isempty(tokenNames)
            error([log_file_names{i} ' is named something irregular. ImageJ log files should be named position-cell.txt.']);
        end
        position{i} = tokenNames.pos;
        cell_id{i} = tokenNames.cellid;

        % Load stacks for each channel if they are not already loaded for
        % this position.
        if ~strcmp(current_position, position{i})
            current_position = position{i};
            % For each channel
            image = cell(size(channels));
            for c = 1:length(channels)
                % Load the multi-frame TIFF file
                image{c} = fast_tiff_read(fullfile(directory, [position{i} channels{c} '.tif']));

                % For each frame in this file, estimate the background
                % level. The function EstimateBackground fits three
                % Gaussians to the histogram of pixel values and determines
                % the first peak as background level.
                bkgnd = cell(size(image{c}));
                for j = 1:length(image{c})
                    bkgnd{j} = EstimateBackground_local(image{c}(j).data, @EstimateBackground_simple, 8, 8);
                    fprintf('.');
                end
                fprintf('\n');

%                 % If EstimateBackground fails to determine the background
%                 % levels, it returns 0. For frames in which this happens,
%                 % determine the background from the surrounding frames.
%                 q = find(bkgnd == 0);
%                 % For frames without a background at the beginning, use the
%                 % background from the earliest frame with a background.
%                 i_earliest = find(bkgnd ~= 0, 1, 'first'); 
%                 bkgnd(q(q < i_earliest)) = bkgnd(i_earliest);
%                 % For frames without a background at the end, use the
%                 % background from the latest frame with a background.
%                 i_latest = find(bkgnd ~= 0, 1, 'last');
%                 bkgnd(q(q > i_latest)) = bkgnd(i_latest);
%                 % For all other frames without a background, determine the
%                 % background by linear interpolation of surrounding frames
%                 % with a background.
%                 bkgnd(bkgnd == 0) = interp1(find(bkgnd ~= 0), bkgnd(bkgnd ~= 0), find(bkgnd == 0), 'linear');

                % Subtract the background level from each frame.
                for j = 1:length(image{c})
                    image{c}(j).data = image{c}(j).data - bkgnd{j};
                end
            end
        end

        % Make the actual measurements from the image. We're looking at a
        % single tracked cell, described in a single log file, so we pass
        % in the ImageJ measurements from that log file (all data columns),
        % the name of the log file, the names of the data columns (to
        % identify measurements), and which frames from that cell require
        % interpolation. The output of this function is indexed
        % (frame, channel), so we feed that into out, which is indexed
        % (cell, frame, channel).
        out(i,:,:) = measure_ImageJ_positions_image(image, imageJ_coordinate_data(i,:), ...
            log_file_names{i}, data_column_names, interpolate{i}, channels, varargin{:});
        disp(['Done measuring ' log_file_names{i}]);
    end
end
