# Supplementary material for: p53 pulse modulation differentially regulates target gene promoters to regulate cell fate decisions
Source: Mol Syst Biol. 2019 Sep 26;15(9):e8685. doi: 10.15252/msb.20188685 (PMC6761572; doi:10.15252/msb.20188685)
Supplement: Supplementary file 9 — Computer Code EV1 [file MSB-15-e8685-s009.zip › MSB_Submission_Computer_Code_EV1/Scripts_Needed_to_Process_Movie_Data/measure_ImageJ_positions_image.m]

% Measure mean fluorescence intensity of a single cell over time by
% analyzing a multi-frame TIFF file at positions determined in ImageJ.
%
% Usage: out = measure_ImageJ_positions_image(image, data, log_file_name, 
%   column_names, interpolate, channels, options)
%
% - image is a 1 x n_channels cell array, each element of which is a
%   structure array with a single field, data, containing the image of a
%   particular frame in a given channel in a microscope movie. This is the
%   format put out by fast_tiff_read.m
% - data is a 1 x n_columns cell array, each element of which is a column 
%   of data from the log file describing this cell over time. Each column
%   of data is either an n_frames x 1 cell array of strings or an
%   n_frames x 1 vector of doubles, depending on the data type.
% - log_file_name is a string identifying the cell from which these
%   measurements were gathered and the log file in which they are stored.
% - column_names is a 1 x n_columns cell array identifying the columns of
%   data imported in order from each log file.
% - interpolate is an n_frames x 1 logical vector that identifies which
%   frames are missing in the log file and will require interpolation.
% - channels is a 1 x n_channels cell array of strings (case sensitive)
%   specifying which microscope channels to analyze.
% - options can be any of the following name/value pairs:
%     - 'MakeMovies': logical value specifying whether to save microscope
%       movies as AVI files. Default is false.
%
% Outputs:
% - out is an n_frames x n_channels matrix containing the measurement made
%   from the current cell in each frame in each microscope channel.
%
% This function is normally called from measure_ImageJ_positions_directory.
% TO DO: rewrite the code that makes movies (end of function) to support
% the new VideoWriter class, which will allow video compression.
% TO DO: replace the roipoly function with something faster.

function out = measure_ImageJ_positions_image(image, data, log_file_name, column_names, interpolate, channels, varargin)
    p = inputParser;
    addParameter(p, 'MakeMovies', false, @islogical);
    addParameter(p, 'MovieDirectory','.',@ischar);
  
    p.KeepUnmatched = true;
    parse(p,varargin{:});
    make_movies = p.Results.MakeMovies;
    movie_dir = p.Results.MovieDirectory;
   
    
    % Figure out which columns correspond to which data.
    is_x = strcmpi(column_names,'X');
    is_y = strcmpi(column_names,'Y');
    is_major = strcmpi(column_names,'Major');
    is_minor = strcmpi(column_names,'Minor');
    is_angle = strcmpi(column_names,'Angle');
    
    % If inches was used as measurement unit in ImageJ, the data has to be
    % converted to pixels (using the variables x- and y-scaling) 
%     if ((max(data{is_major}) < 10) && (max(data{is_minor}) < 10))
%         xscaling = 72;  % Coordinates measured in inches in ImageJ (72 dpi)
%         yscaling = 72;
%     else
        xscaling = 1;   % Coordinates measured in pixels in ImageJ
        yscaling = 1;
%     end

    % Output is indexed (frame, channel)
    n_frames = length(data{1});
    out = zeros(n_frames, length(image));
    % For each frame:
    for j = 1:n_frames
        % If this frame has any data
        if ~isnan(data{is_major}(j))
            % Determine the orientation of the ellipse, and assign a
            % (horizontal axis) and b (vertical axis) to the major and
            % minor axes accordingly.
%             a_raw = data{is_major}(j)*xscaling/2;
%                 a = round(data{is_major}(j)*xscaling/2);
%                 b_raw = data{is_minor}(j)*yscaling/2;
%                 b = round(data{is_minor}(j)*yscaling/2);
            if ((data{is_angle}(j) == 0) || (data{is_angle}(j) == 180))
                a_raw = data{is_major}(j)*xscaling/2;
                a = round(data{is_major}(j)*xscaling/2);
                b_raw = data{is_minor}(j)*yscaling/2;
                b = round(data{is_minor}(j)*yscaling/2);
            elseif (data{is_angle}(j) == 90)
                a_raw = data{is_minor}(j)*xscaling/2;
                a = round(data{is_minor}(j)*xscaling/2);
                b_raw = data{is_major}(j)*yscaling/2;
                b = round(data{is_major}(j)*yscaling/2);
            end
            % Determine the centroid of the ellipse
            xm_raw = data{is_x}(j)*xscaling;
            xm = round(data{is_x}(j)*xscaling);
            ym_raw = data{is_y}(j)*yscaling;
            ym = round(data{is_y}(j)*yscaling);

            % Calculate points on the perimeter of the ellipse with the
            % determined centroid and major/minor axes.
            rho = (0:pi/20:2*pi);
            x = xm + a*cos(rho);
            y = ym + b*sin(rho);
            xr{j} = round(x);  %#ok<*AGROW>
            yr{j} = round(y); 

            % Using the roipoly function, identify which pixels are
            % contained within this ellipse. For each channel, compute the
            % mean intensity of these pixels.
            % ROI = roipoly(image{1}(j).data,xr{j},yr{j});
            % This way is faster and also a bit more accurate - less
            % susceptible to round-off error.
            if j == 19
            end
            
            ROI = is_inside_ellipse(size(image{1}(j).data,2), size(image{1}(j).data,1), xm_raw, ym_raw, a_raw, b_raw);

            for c = 1:length(image)
                out(j,c) = mean(image{c}(j).data(ROI));

            end

            % For each channel, store an area of the image centered around
            % the measured cell for generating a movie.
            space = 100;
            x1(j) = max([1 xm-space]);                          % left boundary
            extra_space_left(j) = x1(j) - (xm-space);
            x2(j) = min([size(image{1}(1).data,2), xm+space]);  % right boundary
            extra_space_right(j) = (xm+space) - x2(j);
            y1(j) = max([1 ym-space]);                          % bottom boundary
            extra_space_bottom(j) = y1(j) - (ym-space);
            y2(j) = min([size(image{1}(1).data,1), ym+space]);  % top boundary
            extra_space_top(j) = (ym+space) - y2(j);
            for c = 1:length(image)
                crop{j,c} = image{c}(j).data(y1(j):y2(j),x1(j):x2(j));
                % Add extra space to each side that needs it
                crop{j,c} = [zeros(extra_space_bottom(j),size(crop{j,c},2)); crop{j,c}; zeros(extra_space_top(j),size(crop{j,c},2))];
                crop{j,c} = [zeros(size(crop{j,c},1),extra_space_left(j)), crop{j,c}, zeros(size(crop{j,c},1),extra_space_right(j))];
            end
        else
            out(j,:) = NaN; % if this frame has no data
        end
    end

    % For each channel, interpolate a measurement for frames with no
    % measurement.
    m_earliest = find(~interpolate, 1, 'first');
    interpolate(1:(m_earliest-1)) = false;
    m_latest = find(~interpolate, 1, 'last');
    interpolate((m_latest+1):end) = false;
    for c = 1:length(image)
        % For frames without a measurement at the beginning, use the
        % earliest measurement.
        out(1:(m_earliest-1),c) = out(m_earliest,c);
        % For frames without a measurement at the end, use the latest
        % measurement.
        out((m_latest+1):end,c) = out(m_latest,c);
        % For all other frames without a measurement, determine the
        % measurement by linear interpolation of surrounding frames
        % with a measurement.
        out(interpolate,c) = interp1(find(~interpolate), out(~interpolate,c), find(interpolate), 'linear');
    end
    

    % Make movies
    if make_movies
        % Determine the name of the log file
        [~, log_file] = fileparts(log_file_name);
        
        % Determine whether the movie directory exists and, if not, create it
        if ~exist(movie_dir,'dir')
            mkdir(movie_dir);
        end
        
        % For each channel
        for c = 1:length(image)
            % Show the stored segment of the picture for each frame and
            % plot the perimeter of the measured area. Image is saved in
            % MATLAB structure M.
            Scaling(1)= round(min(out(:,c))-100);
            Scaling(2)= round(max(out(:,c))+100);
            for j = 1:length(crop)
                imshow(crop{j,c},Scaling);
                hold on
%                 plot(xr{j}-x1(j)+extra_space_left(j),yr{j}-y1(j)+extra_space_bottom(j),'r')
                
                hold off
                M(j) = getframe;
            end
            
            v = VideoWriter(fullfile(movie_dir, [log_file '_' channels{c} '.avi'])); %#ok<TNMLP>
            v.FrameRate = 10;
            open(v);
            writeVideo(v,M);
            close(v);
            clear v
        end
    end
end


function mask = is_inside_ellipse(x_length, y_length, x_center, y_center, x_radius, y_radius)
    mask = false(y_length, x_length);
    
    % Most of the region is not going to be inside the ellipse, so identify
    % just the part that could be.
    x_left = max(floor(x_center - x_radius), 1);
    x_right = min(ceil(x_center + x_radius),x_length);
    y_bottom = max(floor(y_center - y_radius),1);
    y_top = min(ceil(y_center + y_radius),y_length);
    
    [x_grid, y_grid] = meshgrid(x_left:x_right, y_bottom:y_top);
    mask(y_bottom:y_top, x_left:x_right) = (((x_grid - x_center).^2 ./ x_radius^2) + ((y_grid - y_center).^2 ./ y_radius^2) <= 1);
end
