# Supplementary material for: p53 pulse modulation differentially regulates target gene promoters to regulate cell fate decisions
Source: Mol Syst Biol. 2019 Sep 26;15(9):e8685. doi: 10.15252/msb.20188685 (PMC6761572; doi:10.15252/msb.20188685)
Supplement: Supplementary file 10 — Source Data for Expanded View [file MSB-15-e8685-s010.zip]

Archive with 2 entries (2 files):
- msb188685-sup-0010-SDataEV2.zip
- msb188685-sup-0009-SDataEV1.zip
